# Supplementary material for: Genetic Analyses of Rare ESBL ST628 Klebsiella pneumoniae Detected during a Protracted Nosocomial Outbreak in the United Kingdom
Source: Microorganisms. 2024 Apr 28;12(5):883. doi: 10.3390/microorganisms12050883 (PMC11124425; doi:10.3390/microorganisms12050883)
Supplement: Supplementary file 1 [file microorganisms-12-00883-s001.zip › microorganisms-2980811-supplementary.xlsx]

## Sheet: Supplementary File S1
Plasmid_index	Internal Plasmid Identifier	Strain Identifier	Sample ID	Internal Sample ID	Isolation Year	ST host Strain	ST_nearest	Contig_type	Plasmid Size (bp)	Circular	OqxA	OqxB	aac(3)-IIa	aac(3)-IId	aac(6')-Ib-cr	aadA1	aadA2	aph(3'')-Ib	aph(3')-Ia	aph(6)-Id	blaCTX-M-15	blaOXA-1	blaSCO-1	blaSHV-12	blaSHV-148	blaSHV-182	blaSHV-89	blaTEM-1A	blaTEM-1B	dfrA12	dfrA14	dfrA15	mph(A)	qnrB1	qnrB2	qnrS1	sul1	sul2	tet(A)	tet(D)	Plasmid AMR gene number	IncFIB(K)	IncFIB(K)/IncHI1B	IncR	IncR/IncFIA(HI1)	IncX3	Untypeable	2014	2017
pESBL-PH-1a	pESBL-4a	UHD-1	503812a	4	2018	ST4642	ST4642	Plasmid	45020	Y	0	0	0	0	0	0	0	0	0	0	0	0	0	1	0	0	0	0	0	0	0	0	0	0	0	1	0	0	0	0	2	0	0	0	0	1	0	0	0
pESBL-PH-2a	pESBL-2022_45kb	UHD-2	21M12022509a	509	2022	ST414	ST414	Plasmid	45416	Y	0	0	1	0	1	0	0	0	0	0	0	1	0	0	0	0	0	0	0	0	0	0	0	1	0	0	0	0	0	0	4	0	0	0	0	0	1	0	0
pESBL-PH-2b	pESBL-2022_55kb	UHD-2	21M12022509b	509	2022	ST414	ST414	Plasmid	55321	Y	0	0	0	0	0	0	0	0	0	0	1	0	0	0	0	0	0	1	0	0	1	0	0	0	0	0	0	0	0	0	3	0	0	0	1	0	0	0	0
PESBL-PH-3	PESBL-17	UHD-3	15186	17	2018	ST11-1LV	ST11	Plasmid	62191	Y	0	0	0	1	0	0	0	0	0	0	0	0	0	0	0	0	0	0	1	0	1	0	0	0	0	0	0	0	0	1	5	0	0	1	0	0	0	0	0
pESBL-PH-1b	pESBL-4b	UHD-1	503812b	4	2018	ST4642	ST4642	Plasmid	65449	Y	0	0	0	0	0	0	0	1	0	1	0	0	0	0	0	0	0	1	0	0	0	0	0	0	0	0	0	1	1	0	10	0	0	1	0	0	0	0	0
*pESBL-PH-4	pESBL-16	UHD-4	115387	16	2022	ST628	ST628	Plasmid	192395	Y	0	0	1	0	1	0	0	1	0	1	1	1	0	0	0	0	0	0	1	0	1	0	0	1	0	0	0	1	0	0	11	1	0	0	0	0	0	0	0
pESBL-PH-5	pESBL-19	UHD-5	111632	19	2022	ST1593-1LV	ST1593	Plasmid	199415	Y	0	0	0	0	0	0	1	1	1	1	1	0	0	0	0	0	0	0	0	1	0	0	1	0	0	1	1	1	0	0	10	1	0	0	0	0	0	0	0
pESBL-PH-6	pESBL-52	UHD-6	502230	52	2018	ST628	ST628	Plasmid	203362	N	0	0	1	0	1	0	0	1	0	1	1	1	0	0	0	0	0	0	1	0	1	0	0	1	0	0	0	1	1	0	11	1	0	0	0	0	0	0	0
pESBL-PH-7	pESBL-42	UHD-7	502254	42	2018	ST628-2LV	ST628	Plasmid	226317	Y	0	0	0	0	0	0	0	1	0	1	0	0	0	0	0	0	0	0	0	0	1	0	0	1	0	0	0	1	0	0	5	1	0	0	0	0	0	0	0
pESBL-PH-8	pESBL-60	UHD-8	502608	60	2018	ST628-1LV	ST628	Plasmid	232376	Y	0	0	0	0	0	0	0	1	0	1	1	0	0	0	0	0	0	0	1	0	1	0	0	1	0	0	0	1	0	0	7	1	0	0	0	0	0	0	0
pESBL-PH-9	pESBL-39	UHD-9	17523	39	2018	ST628	ST628	Plasmid	232551	Y	0	0	1	0	1	0	0	1	0	1	1	1	0	0	0	0	0	0	1	0	1	0	0	0	0	0	0	1	0	0	9	1	0	0	0	0	0	0	0
pESBL-PH-10	pESBL-18	UHD-10	14881	18	2018	ST628-2LV	ST628	Plasmid	232701	Y	0	0	1	0	1	0	0	1	0	1	1	1	0	0	0	0	0	0	1	0	1	0	0	0	0	0	0	1	0	0	9	1	0	0	0	0	0	0	0
pESBL-PH-11	pESBL-55	UHD-11	500792	55	2018	ST628	ST628	Plasmid	232718	Y	0	0	1	0	1	0	0	1	0	1	1	1	0	0	0	0	0	0	1	0	1	0	0	0	0	0	0	1	0	0	9	1	0	0	0	0	0	0	0
pESBL-PH-12	pESBL-86	UHD-12	500046	86	2018	ST628-1LV	ST628	Plasmid	233302	Y	0	0	0	0	0	0	0	1	0	1	1	0	0	0	0	0	0	0	1	0	1	0	0	1	0	0	0	1	0	0	8	1	0	0	0	0	0	0	0
pESBL-PH-13	PESBL-501	UHD-13	21M12022501	501	2022	ST15-1LV	ST15	Plasmid	238540	Y	0	0	1	0	1	1	0	0	0	0	1	1	1	0	0	0	0	0	1	0	0	1	0	0	1	0	1	0	0	0	11	0	1	0	0	0	0	0	0
pESBL-PH-14	pESBL-7	UHD-14	126963	7	2018	ST628-1LV	ST628	Plasmid	239472	Y	0	0	1	0	1	0	0	1	0	1	1	1	0	0	0	0	0	0	1	0	1	0	0	1	0	0	0	1	1	0	11	1	0	0	0	0	0	0	0
pESBL-PH-15	pESBL-35	UHD-15	p115137	35	2018	ST628-1LV	ST628	Plasmid	239853	Y	0	0	1	0	1	0	0	1	0	1	1	1	0	0	0	0	0	0	1	0	1	0	0	1	0	0	0	1	1	0	11	1	0	0	0	0	0	0	0
pESBL-PH-16	pESBL-27	UHD-16	13379X	27	2018	ST628-1LV	ST628	Plasmid	246659	Y	0	0	1	0	1	0	0	1	0	1	1	1	0	0	0	0	0	0	1	0	1	0	0	1	0	0	0	1	1	0	11	1	0	0	0	0	0	0	0
pESBL-PH-17	pESBL-30	UHD-17	p500101X	30	2018	ST628-1LV	ST628	Plasmid	246734	Y	0	0	1	0	1	0	0	1	0	1	1	1	0	0	0	0	0	0	1	0	1	0	0	1	0	0	0	1	1	0	11	1	0	0	0	0	0	0	0
pESBL-PH-18	pESBL-22	UHD-18	104469	22	2018	ST628-2LV	ST628	Plasmid	246786	Y	0	0	1	0	1	0	0	1	0	1	1	1	0	0	0	0	0	0	1	0	1	0	0	1	0	0	0	1	1	0	11	1	0	0	0	0	0	0	0
pESBL-PH-19	pESBL-26	UHD-19	13559X	26	2018	ST628-1LV	ST628	Plasmid	246792	Y	0	0	1	0	1	0	0	1	0	1	1	1	0	0	0	0	0	0	1	0	1	0	0	1	0	0	0	1	1	0	11	1	0	0	0	0	0	0	0
pESBL-PH-20	pESBL-38	UHD-20	501474	38	2018	ST628-1LV	ST628	Plasmid	246822	Y	0	0	1	0	1	0	0	1	0	1	1	1	0	0	0	0	0	0	1	0	1	0	0	1	0	0	0	1	1	0	11	1	0	0	0	0	0	0	0
pESBL-PH-21	pESBL-37	UHD-21	501483	37	2018	ST628-1LV	ST628	Plasmid	246867	Y	0	0	1	0	1	0	0	1	0	1	1	1	0	0	0	0	0	0	1	0	1	0	0	1	0	0	0	1	0	0	10	1	0	0	0	0	0	0	0
pESBL-PH-22	pESBL-23	UHD-22	501264	23	2018	ST628-2LV	ST628	Plasmid	246888	Y	0	0	1	0	1	0	0	1	0	1	1	1	0	0	0	0	0	0	1	0	1	0	0	1	0	0	0	1	1	0	11	1	0	0	0	0	0	0	0
pESBL-PH-23	pESBL-49	UHD-23	113994	49	2018	ST628	ST628	Plasmid	246892	Y	0	0	1	0	1	0	0	1	0	1	1	1	0	0	0	0	0	0	1	0	1	0	0	1	0	0	0	1	1	0	11	1	0	0	0	0	0	0	0
pESBL-PH-24	pESBL-53	UHD-24	500963	53	2018	ST628	ST628	Plasmid	246892	Y	0	0	1	0	1	0	0	1	0	1	1	1	0	0	0	0	0	0	1	0	1	0	0	1	0	0	0	1	1	0	11	1	0	0	0	0	0	0	0
pESBL-PH-25	pESBL-96	UHD-25	502007	96	2018	ST628-1LV	ST628	Plasmid	246901	Y	0	0	1	0	1	0	0	1	0	1	1	1	0	0	0	0	0	0	1	0	1	0	0	1	0	0	0	1	1	0	11	1	0	0	0	0	0	0	0
pESBL-PH-26	pESBL-51	UHD-26	502172	51	2018	ST628-2LV	ST628	Plasmid	246933	Y	0	0	1	0	1	0	0	1	0	1	1	1	0	0	0	0	0	0	1	0	1	0	0	1	0	0	0	1	1	0	11	1	0	0	0	0	0	0	0
pESBL-PH-27	pESBL-32	UHD-27	p16650X	32	2018	ST628-1LV	ST628	Plasmid	246937	Y	0	0	1	0	1	0	0	1	0	1	1	1	0	0	0	0	0	0	1	0	1	0	0	1	0	0	0	1	1	0	11	1	0	0	0	0	0	0	0
pESBL-PH-28	pESBL-95	UHD-28	502437	95	2018	ST628-1LV	ST628	Plasmid	246940	Y	0	0	1	0	1	0	0	1	0	1	1	1	0	0	0	0	0	0	1	0	1	0	0	1	0	0	0	1	1	0	11	1	0	0	0	0	0	0	0
pESBL-PH-29	pESBL-94	UHD-29	501993	94	2018	ST628-1LV	ST628	Plasmid	246942	Y	0	0	1	0	1	0	0	1	0	1	1	1	0	0	0	0	0	0	1	0	1	0	0	1	0	0	0	1	1	0	11	1	0	0	0	0	0	0	0
pESBL-PH-30	pESBL-50	UHD-30	502791	50	2018	ST628-1LV	ST628	Plasmid	246964	Y	0	0	1	0	1	0	0	1	0	1	1	1	0	0	0	0	0	0	1	0	1	0	0	1	0	0	0	1	1	0	11	1	0	0	0	0	0	0	0
pESBL-PH-31	pESBL-36	UHD-31	13835	36	2018	ST628-1LV	ST628	Plasmid	246965	Y	0	0	1	0	1	0	0	1	0	1	1	1	0	0	0	0	0	0	1	0	1	0	0	1	0	0	0	1	1	0	11	1	0	0	0	0	0	0	0
pESBL-PH-32	pESBL-15	UHD-32	16659	15	2018	ST628-1LV	ST628	Plasmid	246966	Y	0	0	1	0	1	0	0	1	0	1	1	1	0	0	0	0	0	0	1	0	1	0	0	1	0	0	0	1	1	0	11	1	0	0	0	0	0	0	0
*pESBL-PH-33	pESBL-31	UHD-33	p13916X	31	2018	ST628	ST628	Plasmid	247159	Y	0	0	1	0	1	0	0	1	0	1	1	1	0	0	0	0	0	0	1	0	1	0	0	1	0	0	0	1	1	0	11	1	0	0	0	0	0	0	0
pESBL-PH-34	pESBL-34	UHD-34	16421	34	2018	ST628-1LV	ST628	Plasmid	246972	Y	0	0	1	0	1	0	0	1	0	1	1	1	0	0	0	0	0	0	1	0	1	0	0	1	0	0	0	1	1	0	11	1	0	0	0	0	0	0	0
pESBL-PH-35	pESBL-14	UHD-35	13396	14	2018	ST628-1LV	ST628	Plasmid	246976	Y	0	0	1	0	1	0	0	1	0	1	1	1	0	0	0	0	0	0	1	0	1	0	0	1	0	0	0	1	1	0	11	1	0	0	0	0	0	0	0
pESBL-PH-36	PESBL-93	UHD-36	503327	93	2018	ST628-1LV	ST628	Plasmid	246976	Y	0	0	1	0	1	0	0	1	0	1	1	1	0	0	0	0	0	0	1	0	1	0	0	1	0	0	0	1	1	0	11	1	0	0	0	0	0	0	0
pESBL-PH-37	pESBL-46	UHD-37	501678	46	2018	ST628-1LV	ST628	Plasmid	246978	Y	0	0	1	0	1	0	0	1	0	1	1	1	0	0	0	0	0	0	1	0	1	0	0	1	0	0	0	1	1	0	11	1	0	0	0	0	0	0	0
pESBL-PH-38	pESBL-24	UHD-38	13927X	24	2018	ST628-1LV	ST628	Plasmid	246986	Y	0	0	1	0	1	0	0	1	0	1	1	1	0	0	0	0	0	0	1	0	1	0	0	1	0	0	0	1	1	0	11	1	0	0	0	0	0	0	0
pESBL-PH-39	pESBL-12	UHD-39	501276	12	2018	ST628	ST628	Plasmid	246987	Y	0	0	1	0	1	0	0	1	0	1	1	1	0	0	0	0	0	0	1	0	1	0	0	1	0	0	0	1	1	0	11	1	0	0	0	0	0	0	0
pESBL-PH-40	pESBL-21	UHD-40	15229	21	2018	ST628	ST628	Plasmid	246988	Y	0	0	1	0	1	0	0	1	0	1	1	1	0	0	0	0	0	0	1	0	1	0	0	1	0	0	0	1	1	0	11	1	0	0	0	0	0	0	0
*pESBL-PH-41	pESBL-40	UHD-41	501733	40	2018	ST628	ST628	Plasmid	247177	Y	0	0	1	0	1	0	0	1	0	1	1	1	0	0	0	0	0	0	1	0	1	0	0	1	0	0	0	1	1	0	11	1	0	0	0	0	0	0	0
pESBL-PH-42	pESBL-48	UHD-42	502315	48	2018	ST628-1LV	ST628	Plasmid	246997	Y	0	0	1	0	1	0	0	1	0	1	1	1	0	0	0	0	0	0	1	0	1	0	0	1	0	0	0	1	1	0	11	1	0	0	0	0	0	0	0
pESBL-PH-43	pESBL-13	UHD-43	501043	13	2018	ST628	ST628	Plasmid	247007	Y	0	0	1	0	1	0	0	1	0	1	1	1	0	0	0	0	0	0	1	0	1	0	0	1	0	0	0	1	1	0	11	1	0	0	0	0	0	0	0
pESBL-PH-44	pESBL-20	UHD-44	502064	20	2018	ST628-1LV	ST628	Plasmid	247009	Y	0	0	1	0	1	0	0	1	0	1	1	1	0	0	0	0	0	0	1	0	1	0	0	1	0	0	0	1	1	0	11	1	0	0	0	0	0	0	0
*pESBL-PH-45	pESBL-43	UHD-45	502198	43	2018	ST628	ST628	Plasmid	247179	Y	0	0	1	0	1	0	0	1	0	1	1	1	0	0	0	0	0	0	1	0	1	0	0	1	0	0	0	1	1	0	11	1	0	0	0	0	0	0	0
pESBL-PH-46	pESBL-33	UHD-46	502206	33	2018	ST628	ST628	Plasmid	247014	Y	0	0	1	0	1	0	0	1	0	1	1	1	0	0	0	0	0	0	1	0	1	0	0	1	0	0	0	1	1	0	11	1	0	0	0	0	0	0	0
pESBL-PH-47	pESBL-45	UHD-47	14737	45	2018	ST628-1LV	ST628	Plasmid	247020	Y	0	0	1	0	1	0	0	1	0	1	1	1	0	0	0	0	0	0	1	0	1	0	0	1	0	0	0	1	1	0	11	1	0	0	0	0	0	0	0
pESBL-PH-48	pESBL-6	UHD-48	509753	6	2018	ST628	ST628	Plasmid	247023	Y	0	0	1	0	1	0	0	1	0	1	1	1	0	0	0	0	0	0	1	0	1	0	0	1	0	0	0	1	1	0	11	1	0	0	0	0	0	0	0
*pESBL-PH-49	PESBL-100	UHD-49	501735	100	2018	ST628	ST628	Plasmid	247178	Y	0	0	1	0	1	0	0	1	0	1	1	1	0	0	0	0	0	0	1	0	1	0	0	1	0	0	0	1	1	0	11	1	0	0	0	0	0	0	0
*pESBL-PH-50	pESBL-84	UHD-50	501935	84	2018	ST628	ST628	Plasmid	247177	Y	0	0	1	0	1	0	0	1	0	1	1	1	0	0	0	0	0	0	1	0	1	0	0	1	0	0	0	1	1	0	11	1	0	0	0	0	0	0	0
pESBL-PH-51	pESBL-47	UHD-51	13879	47	2018	ST628	ST628	Plasmid	247043	Y	0	0	1	0	1	0	0	1	0	1	1	1	0	0	0	0	0	0	1	0	1	0	0	1	0	0	0	1	1	0	11	1	0	0	0	0	0	0	0
pESBL-PH-52	pESBL-97	UHD-52	503228	97	2018	ST628	ST628	Plasmid	247045	Y	0	0	1	0	1	0	0	1	0	1	1	1	0	0	0	0	0	0	1	0	1	0	0	1	0	0	0	1	1	0	11	1	0	0	0	0	0	0	0
*pESBL-PH-53	PESBL-103	UHD-53	503206	103	2018	ST628	ST628	Plasmid	247179	Y	0	0	1	0	1	0	0	1	0	1	1	1	0	0	0	0	0	0	1	0	1	0	0	1	0	0	0	1	1	0	11	1	0	0	0	0	0	0	0
pESBL-PH-54	pESBL-85	UHD-54	503352	85	2018	ST628-1LV	ST628	Plasmid	247052	Y	0	0	1	0	1	0	0	1	0	1	1	1	0	0	0	0	0	0	1	0	1	0	0	1	0	0	0	1	1	0	11	1	0	0	0	0	0	0	0
pESBL-PH-55	pESBL-102	UHD-55	503314	102	2018	ST628	ST628	Plasmid	247053	Y	0	0	1	0	1	0	0	1	0	1	1	1	0	0	0	0	0	0	1	0	1	0	0	1	0	0	0	1	1	0	11	1	0	0	0	0	0	0	0
*pESBL-PH-56	pESBL-3	UHD-56	504491	3	2017	ST628	ST628	Plasmid	247173	Y	0	0	1	0	1	0	0	1	0	1	1	1	0	0	0	0	0	0	1	0	1	0	0	1	0	0	0	1	1	0	11	1	0	0	0	0	0	0	1
*pESBL-PH-57	pESBL-8	UHD-57	506158	8	2018	ST628	ST628	Plasmid	247179	Y	0	0	1	0	1	0	0	1	0	1	1	1	0	0	0	0	0	0	1	0	1	0	0	1	0	0	0	1	0	0	11	1	0	0	0	0	0	0	0
*pESBL-PH-58	pESBL-9	UHD-58	503130	9	2018	ST628	ST628	Plasmid	247082	Y	0	0	1	0	1	0	0	1	0	1	1	1	0	0	0	0	0	0	1	0	1	0	0	1	0	0	0	1	1	0	11	1	0	0	0	0	0	0	0
pESBL-PH-59	pESBL-2	UHD-59	502681	2	2018	ST628-1LV	ST628	Plasmid	247179	Y	0	0	1	0	1	0	0	1	0	1	1	1	0	0	0	0	0	0	1	0	1	0	0	1	0	0	0	1	1	0	11	1	0	0	0	0	0	0	0
pESBL-PH-60	pESBL-101	UHD-60	502986	101	2018	ST628-1LV	ST628	Plasmid	248236	Y	0	0	1	0	1	0	0	1	0	1	1	1	0	0	0	0	0	0	1	0	1	0	0	1	0	0	0	1	1	0	11	1	0	0	0	0	0	0	0
pESBL-PH-61	pESBL-5	UHD-61	126312	5	2018	ST628	ST628	Plasmid	250263	Y	0	0	1	0	1	0	0	1	0	1	1	1	0	0	0	0	0	0	1	0	1	0	0	1	0	0	0	1	1	0	11	1	0	0	0	0	0	0	0
pESBL-PH-62	pESBL-11	UHD-62	500418	11	2018	ST628-1LV	ST628	Plasmid	250588	Y	0	0	1	0	1	0	0	1	0	1	1	1	0	0	0	0	0	0	1	0	1	0	0	1	0	0	0	1	1	0	11	1	0	0	0	0	0	0	0
pESBL-PH-63	pESBL-29	UHD-63	14928X	29	2018	ST628	ST628	Plasmid	260350	N	0	0	1	0	1	0	0	1	0	1	1	1	0	0	0	0	0	0	1	0	1	0	0	1	0	0	0	1	1	0	11	1	0	0	0	0	0	0	0
No plasmid	No plasmid	UHD-64**		54	2018	ST628	ST628	Chromosome	0	Y	1	1	0	0	0	0	0	0	0	0	0	0	0	0	1	0	0	0	0	0	0	0	0	0	0	0	0	0	0	0	0	0	0	0	0	0	0	0	0
No plasmid	No plasmid	UHD-65**		44	2018	ST628-1LV	ST628	Chromosome	0	Y	1	1	0	0	0	0	0	0	0	0	0	0	0	0	1	0	0	0	0	0	0	0	0	0	0	0	0	0	0	0	0	0	0	0	0	0	0	0	0
[truncated: 46 more columns]
